# Supplementary material for: Alteration of brain metabolism in lacunar stroke based on 18F-FDG-PET/MRI analysis
Source: Front Neurol. 2026 Jan 13;16:1710801. doi: 10.3389/fneur.2025.1710801 (PMC12834746; doi:10.3389/fneur.2025.1710801)
Supplement: Supplementary file 1 [file Table_1.xlsx]

## Sheet: Sheet1
Path length		Clustering coefficient		Global efficiency		Local efficiency		Sigma		Lambda		Gamma
Lacunar Stroke	Healthy Control	Lacunar Stroke	Healthy Control	Lacunar Stroke	Healthy Control	Lacunar Stroke	Healthy Control	Lacunar Stroke	Healthy Control	Lacunar Stroke	Healthy Control	Lacunar Stroke	Healthy Control
3.24829	9.92565	0.519478	0.318842	0.307854	0.100749	0.610205	0.320532	1.43097	1	1.56252	1	2.23591	1
3.03624	8.84106	0.536759	0.340766	0.329355	0.113109	0.631017	0.342605	1.45033	1	1.50234	1	2.17888	1
2.8147	8.19857	0.576913	0.349821	0.355277	0.121973	0.684194	0.352688	1.51219	1	1.42944	1	2.16159	1
2.71573	7.63584	0.5826	0.362746	0.368225	0.130961	0.710537	0.364707	1.47004	1	1.4122	1	2.07599	1
2.54892	7.13904	0.592805	0.377778	0.392323	0.140075	0.72751	0.377778	1.45084	1	1.35615	1	1.96755	1
2.32614	6.5069	0.604232	0.396751	0.429897	0.153683	0.749672	0.398375	1.4884	1	1.26203	1	1.87841	1
2.23104	6.12854	0.610801	0.406261	0.448222	0.163171	0.757069	0.408686	1.49104	1	1.23097	1	1.83544	1
2.1582	5.78757	0.624878	0.416717	0.46335	0.172784	0.768385	0.419469	1.51943	1	1.20833	1	1.83598	1
2.07311	5.4788	0.626748	0.427643	0.482368	0.182522	0.769686	0.430488	1.54224	1	1.17815	1	1.817	1
2.00177	5.19792	0.61779	0.438746	0.499559	0.192385	0.760082	0.441595	1.55093	1	1.15431	1	1.79026	1
1.95288	4.94139	0.62041	0.449872	0.512064	0.202372	0.767263	0.452714	1.52594	1	1.14011	1	1.73973	1
1.91176	4.70623	0.626941	0.460976	0.523079	0.212484	0.776556	0.463821	1.50038	1	1.12958	1	1.69481	1
1.86922	4.48991	0.651784	0.4721	0.534981	0.222722	0.806192	0.474939	1.5398	1	1.11726	1	1.72035	1
1.84001	4.29031	0.657736	0.483352	0.543475	0.233084	0.810149	0.48612	1.52545	1	1.11144	1	1.69544	1
1.80523	4.10559	0.652147	0.494891	0.553945	0.243571	0.805075	0.497445	1.49137	1	1.10196	1	1.64343	1
1.77486	3.93418	0.650746	0.506914	0.563425	0.254182	0.802582	0.509012	1.46039	1	1.09366	1	1.59717	1
1.74827	3.77474	0.64841	0.519646	0.571993	0.264919	0.80171	0.520934	1.42498	1	1.08752	1	1.5497	1
1.72369	3.7049	0.65201	0.522222	0.58015	0.269913	0.805274	0.522222	1.40941	1	1.08185	1	1.52477	1
1.69955	3.56158	0.670761	0.530455	0.58839	0.280774	0.825657	0.531894	1.41875	1	1.07963	1	1.53172	1
1.67223	3.42747	0.664761	0.539569	0.598002	0.29176	0.822839	0.542007	1.40197	1	1.07162	1	1.50238	1
1.65053	3.30037	0.663638	0.549906	0.605868	0.302996	0.822937	0.552731	1.36929	1	1.06707	1	1.46113	1
1.62877	3.18236	0.666956	0.561578	0.613962	0.314232	0.827927	0.564122	1.35651	1	1.06222	1	1.44092	1
1.60752	3.07132	0.665168	0.575094	0.622077	0.325593	0.826872	0.576436	1.32494	1	1.05702	1	1.40049	1
1.58567	3.02492	0.665895	0.576139	0.630649	0.330587	0.827858	0.576959	1.29669	1	1.05125	1	1.36315	1
1.56389	2.92336	0.670344	0.584062	0.63943	0.342072	0.83157	0.586476	1.2914	1	1.04524	1	1.34982	1
1.54897	2.82739	0.675653	0.594388	0.645589	0.353683	0.834426	0.597194	1.27472	1	1.04339	1	1.33003	1
1.53262	2.73659	0.681522	0.607438	0.652476	0.365418	0.837483	0.609275	1.26511	1	1.04034	1	1.31615	1
1.51332	2.6997	0.680372	0.609923	0.660799	0.370412	0.836956	0.610517	1.25375	1	1.0354	1	1.29813	1
1.49808	2.61594	0.685241	0.617239	0.66752	0.382272	0.839701	0.619731	1.24517	1	1.03254	1	1.28568	1
1.48237	2.53642	0.692093	0.627937	0.674594	0.394257	0.843418	0.630635	1.23078	1	1.02927	1	1.26681	1
1.4686	2.46083	0.697954	0.642314	0.68092	0.406367	0.847369	0.643379	1.22728	1	1.02725	1	1.26071	1
1.45394	2.43096	0.700451	0.640922	0.687786	0.411361	0.848774	0.642683	1.22111	1	1.02441	1	1.25092	1
1.43948	2.36074	0.702812	0.649903	0.694694	0.423596	0.850027	0.652729	1.2062	1	1.02156	1	1.23221	1
1.42666	2.29381	0.707846	0.663238	0.700936	0.435955	0.852063	0.664952	1.19723	1	1.01964	1	1.22074	1
1.41411	2.26784	0.713617	0.664017	0.707158	0.440949	0.855063	0.665342	1.18037	1	1.01782	1	1.2014	1
1.40068	2.2054	0.717783	0.672153	0.713941	0.453433	0.857976	0.674965	1.17172	1	1.01524	1	1.18958	1
1.38821	2.14573	0.723608	0.685319	0.72035	0.466042	0.861059	0.687104	1.16617	1	1.0132	1	1.18157	1
1.37448	2.12298	0.726555	0.686047	0.727549	0.471036	0.86265	0.687468	1.16908	1	1.01009	1	1.18088	1
1.36348	2.0671	0.728439	0.694353	0.733417	0.48377	0.863649	0.697177	1.16527	1	1.00884	1	1.17557	1
1.35281	2.01357	0.733469	0.708346	0.739201	0.496629	0.86633	0.709729	1.15633	1	1.00773	1	1.16527	1
1.34261	1.99303	0.737438	0.707413	0.744819	0.501748	0.868416	0.709262	1.15245	1	1.00701	1	1.16052	1
