# Supplementary material for: Alteration of brain metabolism in lacunar stroke based on 18F-FDG-PET/MRI analysis
Source: Front Neurol. 2026 Jan 13;16:1710801. doi: 10.3389/fneur.2025.1710801 (PMC12834746; doi:10.3389/fneur.2025.1710801)
Supplement: Supplementary file 2 [file Table_2.xlsx]

## Sheet: Sheet1
Lacunar stroke	Number of Lesions	Lesion location	Lesion Volume(cm³)
sub001	1	Right Thalamus	0.42
sub002	1	Right Thalamus	0.88
sub003	1	Left Lentiform Nucleus	0.45
sub004	1	Head of Right Caudate Nucleus	0.39
sub005	1	Left Internal Capsule	0.7
sub006	1	Right Lentiform Nucleus	0.55
sub007	1	Head of Left Caudate Nucleus	0.72
sub008	1	Head of Left Caudate Nucleus	0.78
sub009	1	Right Thalamus	0.21
sub010	1	Left Internal Capsule	1.4
sub011	1	Right Lentiform Nucleus	0.63
sub012	1	Left Thalamus	0.275
sub013	1	Head of Right Caudate Nucleus	0.77
sub014	1	Head of Left Caudate Nucleus	0.78
sub015	1	Right Thalamus	0.24
sub016	1	Left Internal Capsule	1.3
sub017	1	Right Thalamus	0.25
sub018	1	Head of Right Caudate Nucleus	0.48
sub019	1	Left Internal Capsule	0.99
sub020	1	Left Thalamus	0.49
sub021	1	Left Lentiform Nucleus	0.39
sub022	1	Right Lentiform Nucleus	1.32
sub023	1	Left Lentiform Nucleus	0.315
sub024	1	Head of Left Caudate Nucleus	0.65
sub025	1	Left Lentiform Nucleus	1.12
sub026	1	Right Thalamus	0.25
sub027	1	Left Lentiform Nucleus	0.54
sub028	1	Right Lentiform Nucleus	0.84
sub029	1	Right Thalamus	0.275
sub030	1	Right Lentiform Nucleus	0.91
sub031	1	Left Lentiform Nucleus	0.48
sub032	1	Right Lentiform Nucleus	0.55
sub033	1	Right Internal Capsule	0.49
sub034	1	Head of Right Caudate Nucleus	1.17
sub035	1	Left Thalamus	0.44
sub036	1	Left Internal Capsule	0.3
sub037	1	Right Lentiform Nucleus	1.17
sub038	1	Right Thalamus	0.84
sub039	1	Left Internal Capsule	0.175
sub040	1	Right Thalamus	1.68
sub041	1	Left Lentiform Nucleus	0.3
sub042	1	Right Internal Capsule	0.715
sub043	1	Right Lentiform Nucleus	0.35
sub044	1	Head of Left Caudate Nucleus	0.715
sub045	1	Left Thalamus	0.56
sub046	1	Left Thalamus	0.9
sub047	1	Right Lentiform Nucleus	0.27
sub048	1	Right Thalamus	0.6
sub049	1	Left Internal Capsule	0.65
sub050	1	Head of Right Caudate Nucleus	0.77
sub051	1	Right Lentiform Nucleus	0.27
sub052	1	Head of Left Caudate Nucleus	1.54
sub053	1	Right Lentiform Nucleus	0.455
sub054	1	Right Internal Capsule	0.52
sub055	1	Head of Left Caudate Nucleus	0.8
sub056	1	Right Internal Capsule	0.6
sub057	1	Right Internal Capsule	0.225
sub058	1	Head of Right Caudate Nucleus	1.32
sub059	1	Left Thalamus	0.35
sub060	1	Right Internal Capsule	0.42
sub061	1	Left Internal Capsule	0.72
sub062	1	Left Internal Capsule	0.385
sub063	1	Right Lentiform Nucleus	0.35
sub064	1	Head of Left Caudate Nucleus	1.82
sub065	1	Head of Left Caudate Nucleus	0.52
sub066	1	Left Internal Capsule	0.4
sub067	1	Right Thalamus	0.63
sub068	1	Left Lentiform Nucleus	0.66
sub069	1	Right Internal Capsule	0.3
sub070	1	Head of Left Caudate Nucleus	0.6
